# Supplementary material for: Genome-wide association identifies novel ROP risk loci in a multiethnic cohort
Source: Commun Biol. 2024 Jan 17;7:107. doi: 10.1038/s42003-023-05743-9 (PMC10794688; doi:10.1038/s42003-023-05743-9)
Supplement: Supplementary file 4 — Supplementary Data 1 [file 42003_2023_5743_MOESM4_ESM.xlsx]

## Sheet: Sheet1
Supplemental Table 3: Racial and Ethnic population analysis for top ROP-associated SNPs
SNP	Chr	pos		Effect Allele	AF			OR	p-value	p-value	gene
			Ethnicity/			AF: Case	AF: Control		adj BW & GA
			Race
rs2058019	7	42226712	EA	T	0.01	0.04	0.006	1.61	0.0004	0.0044	GLI3
			HA	T	0.11	0.22	0.08	1.26	2.95e-06	1.1e-05
			AA	T	0.01	0	0.02	0.87	0.49	0.37
			All	T	0.06	0.14	0.04	1.27	4.96E-09*	5.25e-08
rs11563856	7	90141855	EA	G	0.05	0.07	0.05	1.1	0.17	0.4	CLDN12
			HA	G	0.26	0.41	0.21	1.14	0.00019	0.00013
			AA	G	0.12	0.29	0.09	1.2	0.0045	0.0016
			All	G	0.17	0.29	0.14	1.16	1.71e-07	5.84e-08
rs62052253	16	90048889	EA	T	0.1	0.16	0.08	1.15	0.0097	0.0029	DEF8, TUBB3
			HA	T	0.34	0.46	0.3	1.07	0.06	0.08
			AA	T	0.12	0.36	0.09	1.28	3.4e-05	4.9e-05
			All	T	0.22	0.35	0.19	1.13	4.5e-07	9.67e-07
rs61948265	13	36559030	EA	A	0.17	0.22	0.16	1.1	0.02	0.06	DCLK1
			HA	A	0.15	0.26	0.12	1.18	4.6e-05	6.2e-05
			AA	A	0.03	0	0.04	0.9	0.37	0.27
			All	A	0.14	0.22	0.12	1.14	6.5e-07	7.9e-06
rs141411503	7	21465569	EA	T	0.04	0.05	0.03	1.16	0.07	0.18	SP4
			HA	T	0.1	0.19	0.08	1.19	0.00035	0.0013
			AA	T	0.01	0.07	0.005	1.65	0.0066	0.0073
			All	T	0.06	0.13	0.05	1.21	8.38e-07	3.51e-05
rs78971944	13	111811973	EA	G	0.16	0.24	0.14	1.1	0.03	0.0066	ARHGEF7
			HA	G	0.06	0.08	0.05	1.2	0.0029	0.0089
			AA	G	0.04	0.07	0.03	1.13	0.26	0.39
			All	G	0.09	0.14	0.08	1.17	1.83e-06	8.7e-06
rs9644892	9	8800078	EA	G	0.45	0.56	0.42	1.08	0.0089	0.0047	PTPRD
			HA	G	0.4	0.52	0.36	1.14	2.9e-05	2.3e-05
			AA	G	0.09	0.18	0.07	1.04	0.68	0.41
			All	G	0.37	0.49	0.34	1.1	2.14e-06	1.4e-06
rs72870405	2	162937083	EA	A	0.08	0.17	0.06	1.18	0.0013	0.00018	DPP4
			HA	A	0.17	0.27	0.14	1.09	0.02	0.01
			AA	A	0.03	0.07	0.03	1.21	0.12	0.35
			All	A	0.13	0.22	0.1	1.14	3.56e-06	1.13e-06
rs2306129	8	99105726	EA	C	0.49	0.6	0.46	1.1	0.0024	0.0043	ERICH5, RPL30, RIDA
			HA	C	0.32	0.37	0.3	1.09	0.0078	0.016
			AA	C	0.35	0.32	0.36	1.02	0.7	0.63
			All	C	0.39	0.46	0.38	1.09	3.77e-06	6.04e-05
rs7751076	6	3980472	EA	A	0.002	0.007	0	na	na	na	PRPF4B
			HA	A	0.16	0.28	0.12	1.2	2e-05	3.2e-05
			AA	A	0.1	0.14	0.1	1.01	0.9	0.58
			All	A	0.09	0.16	0.07	1.17	5.52e-06	0.000937
